# Supplementary material for: The Development of LAT1 Efflux Agonists as Mechanistic Probes of Cellular Amino Acid Stress
Source: Biomolecules. 2024 Mar 9;14(3):326. doi: 10.3390/biom14030326 (PMC10968016; doi:10.3390/biom14030326)
Supplement: Supplementary file 1 [file biomolecules-14-00326-s001.zip]

Archive with 1 entries (1 files):
- biomolecules-2889789-supplementary.pdf
